# Supplementary material for: CRISPR Ribonucleoprotein-Mediated Precise Editing of Multiple Genes in Porcine Fibroblasts
Source: Animals (Basel). 2024 Feb 18;14(4):650. doi: 10.3390/ani14040650 (PMC10886166; doi:10.3390/ani14040650)
Supplement: Supplementary file 1 [file animals-14-00650-s001.zip]

Archive with 4 entries (4 files):
- Supplementary Figure 1.pdf
- Supplementary Table 1. sgRNA Target Sites.pdf
- Supplementary Table 2. ssODN synthesized in this paper.pdf
- Supplementary Table 3. Primer Sequence for PCR.pdf
